# Supplementary material for: Protective Efficacy of the Epitope-Conjugated Antigen N-Tc52/TSkb20 in Mitigating Trypanosoma cruzi Infection through CD8+ T-Cells and IFNγ Responses
Source: Vaccines (Basel). 2024 Jun 4;12(6):621. doi: 10.3390/vaccines12060621 (PMC11209121; doi:10.3390/vaccines12060621)
Supplement: Supplementary file 1 [file vaccines-12-00621-s001.zip]

Archive with 1 entries (1 files):
- vaccines-2981536-supplementary.pdf
